# Supplementary material for: Bioinformatics insights into the genes and pathways on severe COVID-19 pathology in patients with comorbidities
Source: Front Physiol. 2022 Dec 14;13:1045469. doi: 10.3389/fphys.2022.1045469 (PMC9795193; doi:10.3389/fphys.2022.1045469)
Supplement: Supplementary file 1 [file Table2.XLSX]

## Sheet: Table S2 Drug target genes
Table S2: Drug target genes
Drug	Target	Disease	Molecule type
TARIQUIDAR	ABCB1	non-small cell lung carcinoma	Small molecule
DONEPEZIL	ACHE	Alzheimer's disease	Small molecule
GALANTAMINE	ACHE	Dementia	Small molecule
NEOSTIGMINE	ACHE	obstructive sleep apnea	Small molecule
PYRIDOSTIGMINE	ACHE	Myasthenia gravis	Small molecule
RIVASTIGMINE	ACHE	Alzheimer's disease	Small molecule
PHYSOSTIGMINE	ACHE	glaucoma	Small molecule
EDROPHONIUM	ACHE	Achalasia	Small molecule
DEMECARIUM	ACHE	glaucoma	Small molecule
ECHOTHIOPHATE	ACHE	glaucoma	Small molecule
MINAPRINE	ACHE	unipolar depression	Small molecule
ISOFLUROPHATE	ACHE	glaucoma	Small molecule
TACRINE	ACHE	Dementia	Small molecule
ACOTIAMIDE	ACHE	dyspepsia	Small molecule
PRALIDOXIME	ACHE	organophosphate poisoning	Small molecule
OBATOCLAX	BCL2A1	small cell lung carcinoma	Small molecule
AT-7519	CDK15	Mantle cell lymphoma	Small molecule
RONICICLIB	CDK15	small cell lung carcinoma	Small molecule
PHA-793887	CDK15	neoplasm	Small molecule
AZD-5438	CDK15	neoplasm	Small molecule
COLLAGENASE CLOSTRIDIUM HISTOLYTICUM	COL5A1	diabetic foot	Enzyme
OCRIPLASMIN	COL5A1	eye disease	Enzyme
COLLAGENASE CLOSTRIDIUM HISTOLYTICUM	COL6A3	Dupuytren Contracture	Enzyme
OCRIPLASMIN	COL6A3	eye disease	Enzyme
NI-0801	CXCL10	primary biliary cirrhosis	Antibody
ELDELUMAB	CXCL10	rheumatoid arthritis	Antibody
VANDETANIB	EPHB3	thyroid carcinoma	Small molecule
ILORASERTIB	HCK	cancer	Small molecule
XL-228	HCK	chronic myelogenous leukemia	Small molecule
NITISINONE	HPD	tyrosinemia	Small molecule
BI-505	ICAM1	multiple myeloma	Antibody
EPACADOSTAT	IDO1	lung cancer	Small molecule
CINTREDEKIN BESUDOTOX	IL13RA1	glioblastoma multiforme	Protein
ANAKINRA	IL1R1	rheumatoid arthritis	Protein
AMG-108	IL1R1	diabetes mellitus	Antibody
MEDI-8968	IL1R1	hidradenitis suppurativa	Antibody
EFALIZUMAB	ITGAL	psoriasis	Antibody
LIFITEGRAST	ITGAL	dry eye syndrome	Small molecule
METRELEPTIN	LEPR	generalized lipodystrophy	Protein
DASATINIB	LYN	chronic myelogenous leukemia	Small molecule
BOSUTINIB	LYN	neoplasm	Small molecule
ENMD-981693	LYN	colorectal carcinoma	Small molecule
TG100-801	LYN	wet macular degeneration	Small molecule
BAFETINIB	LYN	chronic lymphocytic leukemia	Small molecule
JNJ-26483327	LYN	cancer	Small molecule
TRANYLCYPROMINE	MAOB	bipolar disorder	Small molecule
SELEGILINE	MAOB	Parkinson's disease	Small molecule
RASAGILINE	MAOB	Parkinson's disease	Small molecule
NIALAMIDE	MAOB	unipolar depression	Small molecule
SAFINAMIDE	MAOB	Parkinson's disease	Small molecule
ISOCARBOXAZID	MAOB	unipolar depression	Small molecule
IPRONIAZID	MAOB	unipolar depression	Small molecule
PARGYLINE	MAOB	hypertension	Small molecule
PHENELZINE	MAOB	unipolar depression	Small molecule
RALFINAMIDE	MAOB	pain	Small molecule
SACUBITRIL	MME	heart failure	Small molecule
LORVOTUZUMAB MERTANSINE	NCAM1	leukemia	Antibody
BB-10901	NCAM1	multiple myeloma	Antibody
THEOPHYLLINE	PDE4B	kidney failure	Small molecule
DIPYRIDAMOLE	PDE4B	bipolar disorder	Small molecule
PENTOXIFYLLINE	PDE4B	lupus nephritis	Small molecule
APREMILAST	PDE4B	psoriasis vulgaris	Small molecule
ROFLUMILAST	PDE4B	emphysema	Small molecule
CRISABOROLE	PDE4B	atopic eczema	Small molecule
DYPHYLLINE	PDE4B	Pulmonary obstruction	Small molecule
AMLEXANOX	PDE4B	Pulmonary obstruction	Small molecule
FLAVOXATE	PDE4B	Urinary incontinence	Small molecule
DROTAVERINE	PDE4B	Dysmenorrhea	Small molecule
IBUDILAST	PDE4B	Myelopathy	Small molecule
AZD-1208	PIM1	lymphoma	Small molecule
LGH-447	PIM1	multiple myeloma	Small molecule
SGI-1776	PIM1	non-Hodgkins lymphoma	Small molecule
VARESPLADIB METHYL	PLA2G2A	acute coronary syndrome	Small molecule
VARESPLADIB	PLA2G2A	Sickle cell anemia	Small molecule
MIDOSTAURIN	PRKD1	neoplasm	Small molecule
UCN-01	PRKD1	pancreatic carcinoma	Small molecule
SOTRASTAURIN	PRKD1	ulcerative colitis	Small molecule
GSK-690693	PRKD1	cancer	Small molecule
RUPATADINE	PTAFR	allergic rhinitis	Small molecule
ACETAMINOPHEN	PTGS2	pain	Small molecule
ACECLOFENAC	PTGS2	injury	Small molecule
ASPIRIN	PTGS2	migraine disorder	Small molecule
DICLOFENAC	PTGS2	osteoarthritis	Small molecule
IBUPROFEN	PTGS2	osteoarthritis	Small molecule
NAPROXEN	PTGS2	migraine disorder	Small molecule
CELECOXIB	PTGS2	ankylosing spondylitis	Small molecule
KETOROLAC	PTGS2	inflammation	Small molecule
MELOXICAM	PTGS2	osteoarthritis	Small molecule
DIPYRONE	PTGS2	pain	Small molecule
INDOMETHACIN	PTGS2	osteoarthritis	Small molecule
OLSALAZINE	PTGS2	ulcerative colitis	Small molecule
TOLMETIN	PTGS2	rheumatic disease	Small molecule
ETODOLAC	PTGS2	rheumatic disease	Small molecule
FLURBIPROFEN	PTGS2	pain	Small molecule
ROFECOXIB	PTGS2	rheumatoid arthritis	Small molecule
PIROXICAM	PTGS2	Arthralgia	Small molecule
VALDECOXIB	PTGS2	rheumatoid arthritis	Small molecule
BISMUTH SUBSALICYLATE	PTGS2	Helicobacter pylori infectious disease	Small molecule
SULFASALAZINE	PTGS2	rheumatoid arthritis	Small molecule
BROMFENAC	PTGS2	inflammation	Small molecule
PARECOXIB	PTGS2	Shoulder pain	Small molecule
IGURATIMOD	PTGS2	rheumatoid arthritis	Small molecule
DIFLUNISAL	PTGS2	Fever	Small molecule
MESALAMINE	PTGS2	ulcerative colitis	Small molecule
KETOPROFEN	PTGS2	sprain	Small molecule
LUMIRACOXIB	PTGS2	gout	Small molecule
MEFENAMIC ACID	PTGS2	rheumatic disease	Small molecule
DEXKETOPROFEN	PTGS2	Low back pain	Small molecule
ETORICOXIB	PTGS2	pain	Small molecule
MECLOFENAMIC ACID	PTGS2	Myalgia	Small molecule
ALOXIPRIN	PTGS2	Fever	Unknown
BENZYDAMINE	PTGS2	pharyngitis	Small molecule
BALSALAZIDE	PTGS2	ulcerative colitis	Small molecule
NEPAFENAC	PTGS2	eye inflammation	Small molecule
PHENYLBUTAZONE	PTGS2	Myalgia	Small molecule
SULINDAC	PTGS2	rheumatic disease	Small molecule
NABUMETONE	PTGS2	rheumatic disease	Small molecule
GLAFENINE	PTGS2	Fever	Small molecule
DEXIBUPROFEN	PTGS2	osteoarthritis, knee	Small molecule
OXYPHENBUTAZONE	PTGS2	rheumatic disease	Small molecule
SUPROFEN	PTGS2	rheumatic disease	Small molecule
ACEMETACIN	PTGS2	rheumatic disease	Small molecule
FENOPROFEN	PTGS2	rheumatic disease	Small molecule
OXAPROZIN	PTGS2	rheumatic disease	Small molecule
LOXOPROFEN	PTGS2	ankylosing spondylitis	Small molecule
PIRPROFEN	PTGS2	rheumatic disease	Small molecule
INDOPROFEN	PTGS2	rheumatic disease	Small molecule
APAZONE	PTGS2	rheumatic disease	Small molecule
ESFLURBIPROFEN	PTGS2	Knee pain	Small molecule
POLMACOXIB	PTGS2	osteoarthritis, hip	Small molecule
NAPROXCINOD	PTGS2	osteoarthritis, hip	Small molecule
APRICOXIB	PTGS2	breast cancer	Small molecule
NAPROXEN ETEMESIL	PTGS2	osteoarthritis	Small molecule
ALEPLASININ	SERPINE1	Alzheimer's disease	Small molecule
E2.3	TFR2	chronic myeloproliferative disorder	Antibody
TIRASEMTIV	TNNT3	amyotrophic lateral sclerosis	Small molecule
